# Supplementary material for: Attitudes and referral practices for pre-exposure prophylaxis (PrEP) among HIV rapid testers and case managers in Philadelphia: A mixed methods study
Source: PLoS One. 2019 Oct 7;14(10):e0223486. doi: 10.1371/journal.pone.0223486 (PMC6779237; doi:10.1371/journal.pone.0223486)
Supplement: S1 Dataset — (XLSX) [file pone.0223486.s003.xlsx]

## Sheet: Sheet1
survey_id	redcap_event_name	date	testing_site	identification_complete	age	english_language	ethnicity	race	race___1	race___2	race___3	race___4	race___5	race___6	race___7	race_mixed	gender_identity	education	job	job___2	job___3	job___4	job___5	job_sum	years_testing	where_test	where_test___1	where_test___2	where_test___3	where_test___4	where_test___5	where_test___6	where_test_mixed	who_test	who_test___1	who_test___2	who_test___3	who_test___4	who_test___5	who_test___6	who_test_multiple	sociodemographics_complete	does_institution_screen	do_you_screen	is_everyone_referred	how_many_asked_prep	how_many_referred	ref5	behavior_complete
101	pretest_arm_1	42438	1	2	44	1	1	African-American/ Black	1	0	0	0	0	0	0	1	2	6	Case manager	1	0	0	0	1	999	Academic hospital	0	0	1	0	0	0	1	Multiple	1	1	1	1	0	1	5	2	1	0	1	2	2	1	2
102	pretest_arm_1	42550	1	2	26	1	1	White	0	0	1	0	0	0	0	1	2	6	Case manager	1	0	0	0	1	999	Academic hospital	0	0	1	0	0	0	1	Multiple	0	1	1	1	0	0	3	2	1	0	1	2	2	1	2
103	pretest_arm_1	42495	1	2	36	1	1	African-American/ Black	1	0	0	0	0	0	0	1	2	6	Case manager	1	0	0	0	1	999	Academic hospital	0	0	1	0	0	0	1	Multiple	0	1	1	1	1	0	4	2	2	0	0	4	2	1	2
104	pretest_arm_1	42556	1	2	999	0	2	Hispanic/Latino	0	1	0	0	0	0	0	1	2	6	Case manager	1	0	0	0	1	999	Community health center	0	0	0	1	0	0	1	Multiple	0	1	0	0	1	0	2	2	2	0	0	999	999		2
105	pretest_arm_1	42457	1	2	63	1	1	White	0	0	1	0	0	0	0	1	1	6	Case manager	1	0	0	0	1	4	Academic hospital	0	0	1	0	0	0	1	Multiple	0	1	1	1	1	0	4	2	1	0	0	2	2	1	2
106	pretest_arm_1	42565	4	2	57	0	2	Hispanic/Latino	0	1	0	0	0	0	0	1	2	4	HIV tester	0	0	1	0	1	30	Community hospital	0	1	0	0	0	0	1	Missing	0	0	0	0	0	0	0	2	1	1	1	5	5	2	2
107	pretest_arm_1	42606	999	2	999	999	999		0	0	0	0	0	0	0	0	999	999	HIV tester	0	0	1	0	1	999		0	0	0	0	0	0	0	Missing	0	0	0	0	0	0	0	0	999	999	999	999	999		0
108	pretest_arm_1	42516	4	2	69	1	1	African-American/ Black	1	0	0	0	0	0	0	1	1	5	Case manager	1	0	0	0	1	999		0	0	0	0	0	0	0	Missing	0	0	0	0	0	0	0	2	1	999	999	2	4	2	2
109	pretest_arm_1	42520	4	2	31	0	999	Mixed	1	0	0	0	1	0	0	2	2	3	Navigator	0	1	0	0	1	10	Multiple	0	0	0	1	1	1	3	Multiple	0	1	1	0	0	1	3	2	1	1	1	5	5	2	2
110	pretest_arm_1	42510	4	2	33	0	2	Mixed	0	1	1	0	0	0	1	3	2	6	Navigator	0	1	0	0	1	4	Multiple	0	1	1	1	0	1	4	Multiple	0	1	1	0	0	1	3	2	1	0	1	4	2	1	2
111	pretest_arm_1	42596	4	2	30	1	1	White	0	0	1	0	0	0	0	1	2	6	Case manager	1	0	0	0	1	999		0	0	0	0	0	0	0	Missing	0	0	0	0	0	0	0	2	2	0	0	4	2	1	2
112	pretest_arm_1	42555	3	2	28	1	2	Hispanic/Latino	0	1	0	0	0	0	0	1	1	2	HIV tester	0	0	1	0	1	10	Community health center	0	0	0	1	0	0	1	Missing	0	0	0	0	0	0	0	2	2	0	0	4	2	1	2
113	pretest_arm_1	42560	3	2	25	0	2	Hispanic/Latino	0	1	0	0	0	0	0	1	1	5	HIV tester	0	0	1	0	1	2	Community health center	0	0	0	1	0	0	1	Missing	0	0	0	0	0	0	0	2	2	0	1	2	2	1	2
114	pretest_arm_1	42513	3	2	36	1	1	African-American/ Black	1	0	0	0	0	0	0	1	4	3	HIV tester	0	0	1	0	1	4	Community health center	0	0	0	1	0	0	1	Missing	0	0	0	0	0	0	0	2	2	1	1	5	4	2	2
115	pretest_arm_1	42561	3	2	23	1	2	Hispanic/Latino	0	1	0	0	0	0	0	1	1	2	HIV tester	0	0	1	0	1	1	Multiple	0	0	0	1	1	1	3	MSM	0	1	0	0	0	0	1	2	1	0	1	5	2	1	2
116	pretest_arm_1	42445	3	2	28	1	2	Hispanic/Latino	0	1	0	0	0	0	0	1	2	6	HIV tester	0	0	1	0	1	999	Multiple	0	0	0	0	1	1	2	Multiple	0	1	1	0	0	0	2	2	1	0	0	2	2	1	2
117	pretest_arm_1	42531	3	2	22	1	2	Hispanic/Latino	0	1	0	0	0	0	0	1	1	3	HIV tester	0	0	1	0	1	1	Multiple	0	0	0	1	1	0	2	MSM	0	1	0	0	0	0	1	2	2	0	0	5	2	1	2
118	pretest_arm_1	42631	2	2	33	1	1	African-American/ Black	1	0	0	0	0	0	0	1	2	6	Case manager	1	0	0	0	1	7	Community health center	0	0	0	1	0	0	1	Multiple	1	1	1	1	0	1	5	2	3	0	1	3	1	1	2
119	pretest_arm_1	42602	2	2	34	1	1	White	0	0	1	0	0	0	0	1	1	5	Multiple	1	0	1	0	2	15	Community health center	0	0	0	1	0	0	1	Multiple	1	1	1	1	0	1	5	2	1	0	999	4	3	1	2
120	pretest_arm_1	42580	2	2	53	1	2	Hispanic/Latino	0	1	0	0	0	0	0	1	1	2	HIV tester	0	0	1	0	1	5		0	0	0	0	0	0	0	Multiple	1	1	1	1	1	1	6	2	1	1	1	3	1	1	2
121	pretest_arm_1	42624	2	2	53	1	1	Mixed	1	0	0	0	1	0	1	3	1	3	HIV tester	0	0	1	0	1	19		0	0	0	0	0	0	0	Multiple	1	1	1	1	1	1	6	2	1	1	1	3	7	2	2
122	pretest_arm_1	42613	2	2	34	0	2	Hispanic/Latino	0	1	0	0	0	0	0	1	2	5	Case manager	1	0	0	0	1	9	Community health center	0	0	0	1	0	0	1	Multiple	1	1	0	0	0	0	2	2	1	0	1	4	3	1	2
123	pretest_arm_1	42586	2	2	41	1	2		0	0	0	0	0	0	0	0	1	5	Case manager	1	0	0	0	1	8	Community health center	0	0	0	1	0	0	1	Multiple	1	1	1	1	1	1	6	2	3	0	999	1	1	1	2
124	pretest_arm_1	42604	2	2	47	1	2	Hispanic/Latino	0	1	0	0	0	0	0	1	1	2	HIV tester	0	0	1	0	1	7		0	0	0	0	0	0	0	Multiple	1	1	1	1	0	1	5	2	1	1	1	5	5	2	2
125	pretest_arm_1	42423	2	2	29	1	2	White	0	0	1	0	0	0	0	1	2	2	HIV tester	0	0	1	0	1	11		0	0	0	0	0	0	0	Multiple	1	1	1	0	0	1	4	2	1	1	1	4	3	1	2
126	pretest_arm_1	42448	2	2	31	1	2	White	0	0	1	0	0	0	0	1	2	3	HIV tester	0	0	1	0	1	14	Community health center	0	0	0	1	0	0	1	Multiple	1	1	1	1	1	1	6	2	1	0	1	3	3	1	2
128	pretest_arm_1	42645	5	2	29	1	1	White	0	0	1	0	0	0	0	1	1	6	Other	0	0	0	1	1	2	Community health center	0	0	0	1	0	0	1	Multiple	0	1	1	1	1	1	5	2	2	0	0	1	1	1	2
129	pretest_arm_1	42575	5	2	62	1	1	African-American/ Black	1	0	0	0	0	0	0	1	2	6	Case manager	1	0	0	0	1	15	Walk in clinic	0	0	0	0	1	0	1	Sex workers and their clients	0	0	0	0	0	1	1	2	1	1	1	7	5	2	2
130	pretest_arm_1	42562	5	2	999	1	1	African-American/ Black	1	0	0	0	0	0	0	1	2	4	Other	0	0	0	1	1	1		0	0	0	0	0	0	0	Missing	0	0	0	0	0	0	0	2	999	999	999	999	1	1	2
131	pretest_arm_1	42594	5	2	22	1	1	White	0	0	1	0	0	0	0	1	2	3	Other	0	0	0	1	1	1	Walk in clinic	0	0	0	0	1	0	1	Multiple	0	1	1	1	1	1	5	2	1	0	1	1	1	1	2
132	pretest_arm_1	42675	5	2	28	1	1	African-American/ Black	1	0	0	0	0	0	0	1	2	4	Case manager	1	0	0	0	1	1		0	0	0	0	0	0	0	Multiple	0	1	1	1	1	1	5	2	1	1	1	1	1	1	2
134	pretest_arm_1	42676	5	2	23	1	1	White	0	0	1	0	0	0	0	1	1	5	Case manager	1	0	0	0	1	2	Multiple	0	0	0	1	1	0	2	Multiple	0	0	0	1	0	1	2	2	3	0	0	1	1	1	2
135	pretest_arm_1	42613	5	2	54	1	1	African-American/ Black	1	0	0	0	0	0	0	1	1	4	HIV tester	0	0	1	0	1	25	Multiple	0	0	0	1	1	0	2	Multiple	0	1	1	1	1	1	5	2	1	1	1	1	4	2	2
137	pretest_arm_1	42624	5	2	37	1	1	African-American/ Black	1	0	0	0	0	0	0	1	1	6	Other	0	0	0	1	1	10	Walk in clinic	0	0	0	0	1	0	1	Multiple	0	0	0	1	0	1	2	2	1	1	1	3	3	1	2
138	pretest_arm_1	42587	5	2	50	1	1	African-American/ Black	1	0	0	0	0	0	0	1	2	5	Multiple	0	1	1	0	2	2	Multiple	0	0	0	0	1	1	2	Multiple	0	1	1	0	1	1	4	2	1	1	1	1	1	1	2
139	pretest_arm_1	42634	6	2	26	1	1	Mixed	1	0	1	0	0	1	0	3	2	6	Navigator	0	1	0	0	1	1	Community health center	0	0	0	1	0	0	1	Multiple	0	1	1	0	0	1	3	2	1	1	1	3	3	1	2
141	pretest_arm_1	42629	6	2	22	1	1	African-American/ Black	1	0	0	0	0	0	0	1	2	4	HIV tester	0	0	1	0	1	1	Community health center	0	0	0	1	0	0	1	MSM	0	1	0	0	0	0	1	2	1	1	1	3	3	1	2
142	pretest_arm_1	42677	6	2	45	1	1	African-American/ Black	1	0	0	0	0	0	0	1	2	4	HIV tester	0	0	1	0	1	2	Sexual health clinic	0	0	0	0	0	1	1	Multiple	0	1	1	0	0	0	2	2	1	1	1	3	3	1	2
158	pretest_arm_1	42647	7	2	27	1	1	African-American/ Black	1	0	0	0	0	0	0	1	4	2	HIV tester	0	0	1	0	1	5	Community health center	0	0	0	1	0	0	1	Multiple	0	1	1	0	1	1	4	2	3	0	1	3	1	1	2
159	pretest_arm_1	42597	7	2	23	1	1	Mixed	1	0	0	0	1	0	0	2	1	3	Case manager	1	0	0	0	1	4	Community health center	0	0	0	1	0	0	1	Multiple	0	1	1	1	1	1	5	2	1	0	1	1	3	1	2
160	pretest_arm_1	42575	7	2	29	1	2	Mixed	0	1	1	0	0	0	0	2	2	5	Case manager	1	0	0	0	1	1	Community health center	0	0	0	1	0	0	1	Multiple	0	1	1	0	1	0	3	2	3	0	0	1	1	1	2
161	pretest_arm_1	42632	7	2	31	1	1	White	0	0	1	0	0	0	0	1	2	5	Case manager	1	0	0	0	1	2		0	0	0	0	0	0	0	Multiple	0	1	1	1	1	1	5	2	1	0	1	3	3	1	2
162	pretest_arm_1	42615	7	2	27	1	1	White	0	0	1	0	0	0	0	1	2	6	Case manager	1	0	0	0	1	1		0	0	0	0	0	0	0	Multiple	0	1	0	1	1	0	3	2	3	0	1	1	1	1	2
163	pretest_arm_1	42624	7	2	25	1	1	White	0	0	1	0	0	0	0	1	1	6	Case manager	1	0	0	0	1	2	Multiple	0	0	0	1	1	0	2	Multiple	0	1	0	1	0	1	3	2	3	0	1	3	3	1	2
164	pretest_arm_1	42672	7	2	30	1	1	White	0	0	1	0	0	0	0	1	1	6	Case manager	1	0	0	0	1	3	Community hospital	0	1	0	0	0	0	1	Multiple	0	1	0	1	0	0	2	2	2	0	1	3	3	1	2
165	pretest_arm_1	42656	7	2	26	1	1	White	0	0	1	0	0	0	0	1	2	6	Other	0	0	0	1	1	5	Community health center	0	0	0	1	0	0	1	Multiple	0	1	1	1	1	1	5	2	3	0	0	3	1	1	2
166	pretest_arm_1	42597	7	2	999	1	1	White	0	0	1	0	0	0	0	1	1	4	HIV tester	0	0	1	0	1	15	Community health center	0	0	0	1	0	0	1	MSM	0	1	0	0	0	0	1	2	1	1	1	5	4	2	2
167	pretest_arm_1	42626	7	2	23	1	1	White	0	0	1	0	0	0	0	1	2	5	Case manager	1	0	0	0	1	1		0	0	0	0	0	0	0	Multiple	0	1	1	1	1	1	5	2	3	0	1	3	3	1	2
168	pretest_arm_1	42561	7	2	57	1	1	White	0	0	1	0	0	0	0	1	2	6	Case manager	1	0	0	0	1	11		0	0	0	0	0	0	0	Multiple	0	1	1	1	1	1	5	2	3	0	999	3	1	1	2
169	pretest_arm_1	42528	7	2	33	1	1	White	0	0	1	0	0	0	0	1	2	5	Case manager	1	0	0	0	1	10		0	0	0	0	0	0	0	Multiple	0	1	1	1	1	1	5	2	3	0	1	1	1	1	2
170	pretest_arm_1	42641	7	2	23	1	1	African-American/ Black	1	0	0	0	0	0	0	1	1	5	Navigator	0	1	0	0	1	1	Multiple	0	0	0	1	1	0	2	Multiple	0	1	1	1	1	1	5	2	1	1	1	3	3	1	2
171	pretest_arm_1	42626	7	2	42	1	1	White	0	0	1	0	0	0	0	1	1	6	Case manager	1	0	0	0	1	4		0	0	0	0	0	0	0	Multiple	0	1	1	1	1	0	4	2	3	0	0	1	1	1	2
172	pretest_arm_1	42601	7	2	40	1	1	White	0	0	1	0	0	0	0	1	2	5	Case manager	1	0	0	0	1	8		0	0	0	0	0	0	0	Multiple	0	1	1	1	0	0	3	2	3	0	0	1	1	1	2
173	pretest_arm_1	42667	7	2	34	0	2	White	0	0	1	0	0	0	0	1	2	6	Other	0	0	0	1	1	6	Walk in clinic	0	0	0	0	1	0	1	Multiple	0	1	1	1	1	0	4	2	3	0	1	1	1	1	2
174	pretest_arm_1	42566	7	2	29	1	1	African-American/ Black	1	0	0	0	0	0	0	1	2	6	Case manager	1	0	0	0	1	2		0	0	0	0	0	0	0	MSM	0	1	0	0	0	0	1	2	3	0	0	1	1	1	2
175	pretest_arm_1	42630	7	2	35	1	1	White	0	0	1	0	0	0	0	1	3	6	Case manager	1	0	0	0	1	3		0	0	0	0	0	0	0	Multiple	0	1	1	1	0	1	4	2	3	0	1	4	4	2	2
176	pretest_arm_1	42588	7	2	29	1	1	African-American/ Black	1	0	0	0	0	0	0	1	2	5	Case manager	1	0	0	0	1	2	Community health center	0	0	0	1	0	0	1	Multiple	0	1	1	1	1	1	5	2	3	0	0	1	1	1	2
177	pretest_arm_1	42567	7	2	29	1	1	White	0	0	1	0	0	0	0	1	2	5	Case manager	1	0	0	0	1	4	Community health center	0	0	0	1	0	0	1	Multiple	0	1	0	0	1	1	3	2	2	0	0	1	1	1	2
178	pretest_arm_1	42597	7	2	31	1	1	Mixed	1	0	1	0	1	0	0	3	2	6	Multiple	1	0	1	1	3	4		0	0	0	0	0	0	0	Multiple	0	1	1	1	1	1	5	2	3	0	1	3	1	1	2
179	pretest_arm_1	42563	7	2	27	1	1	White	0	0	1	0	0	0	0	1	2	5	Case manager	1	0	0	0	1	2	Multiple	0	1	0	1	1	0	3	Multiple	0	1	1	0	1	1	4	2	1	0	1	3	3	1	2
180	pretest_arm_1	42501	7	2	34	1	1	African-American/ Black	1	0	0	0	0	0	0	1	2	6	Case manager	1	0	0	0	1	4	Multiple	1	1	1	1	1	0	5	Multiple	0	1	0	0	1	0	2	2	1	0	1	3	1	1	2
181	pretest_arm_1	42633	7	2	49	0	1	African-American/ Black	1	0	0	0	0	0	0	1	2	6	Case manager	1	0	0	0	1	5	Community health center	0	0	0	1	0	0	1	MSM	0	1	0	0	0	0	1	2	1	0	0	1	1	1	2
182	pretest_arm_1	42585	7	2	28	1	1	White	0	0	1	0	0	0	0	1	2	5	Case manager	1	0	0	0	1	3		0	0	0	0	0	0	0	Multiple	0	1	1	1	0	1	4	2	3	0	999	1	1	1	2
183	pretest_arm_1	42619	7	2	26	1	1	Asian	0	0	0	1	0	0	0	1	1	5	Case manager	1	0	0	0	1	1		0	0	0	0	0	0	0	Multiple	0	1	1	1	1	1	5	2	3	0	1	3	3	1	2
184	pretest_arm_1	42522	7	2	60	1	1	White	0	0	1	0	0	0	0	1	2	6	Other	0	0	0	1	1	999		0	0	0	0	0	0	0	Multiple	0	1	1	1	1	1	5	2	1	0	1	3	3	1	2
185	pretest_arm_1	42662	7	2	48	0	2	Hispanic/Latino	0	1	0	0	0	0	0	1	2	5	Case manager	1	0	0	0	1	10	Community hospital	0	1	0	0	0	0	1	Multiple	0	1	1	1	1	1	5	2	3	0	0	3	1	1	2
[truncated: 83 more columns]
