# Supplementary material for: Attitudes and referral practices for pre-exposure prophylaxis (PrEP) among HIV rapid testers and case managers in Philadelphia: A mixed methods study
Source: PLoS One. 2019 Oct 7;14(10):e0223486. doi: 10.1371/journal.pone.0223486 (PMC6779237; doi:10.1371/journal.pone.0223486)
Supplement: S2 Dataset — (XLSX) [file pone.0223486.s004.xlsx]

## Sheet: Sheet1
survey_id	Race/Ethnicity	Occupation	Education	PrEP Referral	Experience	First Language	where_test	who_test___1	who_test___2	who_test___3	who_test___4	who_test___5	who_test___6
101	African American	Case Manager	Masters Degree	0 to 5	Missing	English	Academic hospital	1	1	1	1	0	1
102	White	Case Manager	Masters Degree	0 to 5	Missing	English	Academic hospital	0	1	1	1	0	0
103	African American	Case Manager	Masters Degree	0 to 5	Missing	English	Academic hospital	0	1	1	1	1	0
105	White	Case Manager	Masters Degree	0 to 5	4	English	Academic hospital	0	1	1	1	1	0
106	Hispanic/Latino	HIV Tester	Associates Degree	0 to 5	30	Not English (Spanish)	Community hospital	0	0	0	0	0	0
110	Hispanic/Latino	Navigator	Masters Degree	0 to 5	4	Not English (Spanish)	Multiple	0	1	1	0	0	1
113	Hispanic/Latino	HIV Tester	Bachelors Degree	0 to 5	2	Not English (Spanish)	Community health center	0	0	0	0	0	0
118	African American	Case Manager	Masters Degree	0	7	English	Community health center	1	1	1	1	0	1
119	White	Multiple	Bachelors Degree	1 to 5	15	English	Community health center	1	1	1	1	0	1
121	Mixed	HIV Tester	Some College	0 to 5	19	English		1	1	1	1	1	1
124	Hispanic/Latino	HIV Tester	High School Diploma	0 to 5	7	English		1	1	1	1	0	1
125	White	HIV Tester	High School Diploma	1 to 5	11	English		1	1	1	0	0	1
