# Supplementary material for: Attitudes and referral practices for pre-exposure prophylaxis (PrEP) among HIV rapid testers and case managers in Philadelphia: A mixed methods study
Source: PLoS One. 2019 Oct 7;14(10):e0223486. doi: 10.1371/journal.pone.0223486 (PMC6779237; doi:10.1371/journal.pone.0223486)
Supplement: S1 Supporting Information — (XLSX) [file pone.0223486.s005.xlsx]

## Sheet: Sheet1
Variables	Form Name	Description	Field Type	Possible Values
survey_id	Identification	Survey ID Number	text
code	Identification	Confidential code	text, Identifier
date	Identification	Date	text (date_mdy), Required
testing_site	Identification	Testing Site	radio	1) Partnership 2) Congresso 3) Galaei 4) Kensington 5) Prevention Point 6) Colours 7) Action Wellness
identification_complete	Identification	Complete?	dropdown	0) Incomplete 1) Unverified 2) Complete
age	Socio-Demographics	What is your age?	text (number)
english_language	Socio-Demographics	Is English your first language?	yesno	1) Yes 0) No
st_language Show the field ONLY if: [english_language] = '0'	Socio-Demographics	What is your first language?	text	text
ethnicity	Socio-Demographics	What is your ethnicity?	radio	1) Non-Hispanic/Latino 2) Hispanic/Latino
race	Socio-Demographics	What is your race? (Check all that apply)	checkbox	1) African-American/ Black (race_1) 2) Hispanic/Latino (race_2) 3) White (race_3) 4) Asian (race_4) 5) Native American (race_5) 6) Native Hawiian or other Pacific Islander (race_6) 7) Other (race_7) 8) Mixed (race_8; returns "Mixed" if race_8 >1)
other_race Show the field ONLY if: [race(7)] = '1'	Socio-Demographics	Other - What is your race?	text
gender_identity	Socio-Demographics	How do you identify yourself?	radio	1) Male 2) Female 3) I am a Trans man 4) I am a Trans woman 5) Other
other_gender_identity Show the field ONLY if: [gender_identity] = '5'	Socio-Demographics	Other gender identity	text
education	Socio-Demographics	What is the highest grade in school you completed?	radio	1) Some high school 2) High school diploma 3) Some college 4) Associates Degree 5) Bachelors Degree 6) Masters Degree 7) PHD
job	Socio-Demographics	Are you a non-prescribing provider, a case manager, or a navigator	checkbox	1) Non-prescribing provider 2) Case manager 3) Navigator 4) HIV tester 5) Other
other_provider Show the field ONLY if: [job(5)] = '1'	Socio-Demographics	Other provider	text
years_testing	Socio-Demographics	How long have you been working in HIV prevention(years)?	text (number)
where_test	Socio-Demographics	In what type of setting do you predominantly do HIV prevention work? (Check all that apply)	checkbox	1) Private practice 2) Community hospital 3) Academic hospital 4) Community health center 5) Walk in clinic 6) Sexual health clinic
who_test	Socio-Demographics	Does your practice serve a substantial population of any of the following (check all that apply)?	checkbox	1) Heterosexual Men and Women 2) MSM 3) Trans Women/ Men 4) IVDA 5) Prison inmate 6) Sex workers and their clients
sociodemographics_complete	Socio-Demographics	Complete?	dropdown	0) Incomplete 1) Unverified 2) Complete
does_institution_screen	Behavior	Is PrEP screening a part of rapid HIV testing process at your institution?	radio	1) Yes 2) No 3) Don't know
do_you_screen	Behavior	Do you personally screen clients who test HIV negative for PREP?	yesno	1) Yes 0) No
is_everyone_referred	Behavior	Is everyone who is eligible referred to PrEP services?	yesno	1) Yes 0) No
how_many_asked_prep	Behavior	How many times were you asked about PrEP by clients in the previous 3 months?	radio	1) 0 2) 0-5 3) 1-5 4) 6-10 5) 11-20 6) 21-50 7) >50
how_many_referred	Behavior	How many people have you referred for PrEP in the previous 3 months?	radio	1) 0 2) 0-5 3) 1-5 4) 6-10 5) 11-20 6) 21-50 7) >50
behavior_complete	Behavior	Complete?	dropdown	0) Incomplete 1) Unverified 2) Complete
prior_knowledge	Knowledge	Have you heard about PrEP before today?	yesno	1) Yes 0) No
where_hear_about_prep	Knowledge	Where have you heard about PrEP?	checkbox	1) Workshop, lecture or seminar 2) Colleague 3) Client/ Patient 4) Peer-reviewed medical journal 5) HIV/AIDS-related or other medical conference 6) Newspaper or magazine 7) Website or blog 8) Other please specify
other_hear_about_prep Show the field ONLY if: [where_hear_about_prep(8)] = '1'	Knowledge	Other- where have you heard about prep	text
formal_training	Knowledge	Have you ever had formal training on PrEP	yesno	1) Yes 0) No
describe_prep_knowledge	Knowledge	How would you describe your current knowledge about PrEP?	radio	1) Not at all familiar 2) Somewhat familiar 3) Very familiar
do_you_know_enough	Knowledge	Do you know enough about PrEP to have an informed discussion with patients?*	yesno	1) Yes 0) No
do_you_know_where_to_refer	Knowledge	Do you know where to refer a client to a PrEP provider in Philadelphia?	yesno	1) Yes 0) No
prep_to_prevent_hiv	Knowledge	PrEP is a way to prevent HIV by taking HIV treatment medication after exposure to the virus	truefalse	1) TRUE 0) FALSE
prep_gay_men	Knowledge	PrEP has been shown to work for gay men and transgender women	truefalse	1) TRUE 0) FALSE
prep_for_hivpos	Knowledge	PrEP is intended to be used by HIV positive (+) people	truefalse	1) TRUE 0) FALSE
prep_risks_over_time	Knowledge	Researchers do not know whether there are health risks from using PrEP for long periods of time. ***	truefalse	1) TRUE 0) FALSE
treatment_as_prevention	Knowledge	The primary goal of treatment as prevention research is to test the safety of newly developed HIV medications	truefalse	1) TRUE 0) FALSE
fda_truvada	Knowledge	The Food and Drug Administration has approved daily use of Truvada to reduce the risk of acquiring HIV.	truefalse	1) TRUE 0) FALSE
knowledge_complete	Knowledge	Complete?	dropdown	0) Incomplete 1) Unverified 2) Complete
prep_availability	Attitudes	PrEP should be widely available based on current evidence	yesno	1) Yes 0) No
comfortable_referring	Attitudes	I feel comfortable referring a patient to a PrEP provider	yesno	1) Yes 0) No
client_adherence	Attitudes	Clients would be willing to adhere to PrEP daily	yesno	1) Yes 0) No
coercion_on_prep	Attitudes	There is no risk of physical or sexual coercion on PrEP	yesno	1) Yes 0) No
prep_and_funding	Attitudes	I am concerned that funding for PrEP will reduce funding for other HIV preventions strategies	yesno	1) Yes 0) No
time_for_prep	Attitudes	I have the time to discuss PrEP as a part of preventative counseling	yesno	1) Yes 0) No
prep_is_effective	Attitudes	PrEP is an effective prevention tool in the real world	yesno	1) Yes 0) No
prep_vs_pep	Attitudes	PrEP is more effective than PEP for frequent PEP users	yesno	1) Yes 0) No
prep_will_have_inc_impact	Attitudes	PrEP will have greater impact than behavioral interventions on preventing HIV infection	yesno	1) Yes 0) No
stigma_prep	Attitudes	There is stigma for patients on PrEP	yesno	1) Yes 0) No
gay_support_for_prep	Attitudes	There is support from the gay community and gay press for PrEP	yesno	1) Yes 0) No
perceived_hiv_pos	Attitudes	Patients on PrEP will be perceived to be HIV positive by their peers	yesno	1) Yes 0) No
impact_of_prep	Attitudes	PrEP will have a significant impact on the HIV epidemic	yesno	1) Yes 0) No
safety_of_truvada	Attitudes	Truvada is a safe drug for PrEP	yesno	1) Yes 0) No
prep_and_stis	Attitudes	PrEP will not lead to an increase in STIs	yesno	1) Yes 0) No
prep_and_resistance	Attitudes	There will be little impact of PrEP on ARV resistance	yesno	1) Yes 0) No
evidence_to_justify_prep	Attitudes	There is not enough evidence available to justify making PrEP widely available in the US	yesno	1) Yes 0) No
healthcare_resources	Attitudes	Investing in PrEP would be an inappropriate use of healthcare resources	yesno	1) Yes 0) No
policy_makers	Attitudes	Policy makers have an ethical obligation to make available any intervention that could decrease an individual's risk of becoming infected with HIV	yesno	1) Yes 0) No
shift_focus	Attitudes	PrEP could shift too much focus from other HIV prevention efforts	yesno	1) Yes 0) No
prep_exciting_tool	Attitudes	PrEP is an exciting new HIV prevention tool and should be made more widely available as soon as possible	yesno	1) Yes 0) No
harm_than_good	Attitudes	PrEP has the potential to do more harm than good if not carefully implemented	yesno	1) Yes 0) No
mass_availability	Attitudes	PrEP may be useful but is not ready to be made more widely available	yesno	1) Yes 0) No
useless_distraction	Attitudes	PrEP is a useless distraction	yesno	1) Yes 0) No
prep_is_dangerous	Attitudes	PrEP is dangerous and should not be pursued further	yesno	1) Yes 0) No
prep_screening	Attitudes	Should PrEP screening be a part of the rapid HIV testing process?	yesno	1) Yes 0) No
completed_survey	Attitudes	Completed survey (>95%)?	yesno, Required	1) Yes 0) No
attitudes_complete	Attitudes	Complete?	dropdown	0) Incomplete 1) Unverified 2) Complete
